# Supplementary material for: Zinc-alpha-2-glycoprotein Secreted by Triple-Negative Breast Cancer Promotes Peritumoral Fibrosis
Source: Cancer Res Commun. 2024 Jul 5;4(7):1655–66. doi: 10.1158/2767-9764.CRC-24-0218 (PMC11224648; doi:10.1158/2767-9764.CRC-24-0218)
Supplement: Table S2 — Supplemental Table 2: Secretome proteomics [file crc-24-0218_table_s2_suppst2.xlsx]

## Sheet: Investigator Submission Form
Table S2: Secretome proteomics
Tube #	Sample ID	Amount (ul)	DESCRIPTION	DESIRED ANALYSIS	Comparisons i.e. (wt vs Ko)
1	A1	81 ul	Connditioned Media MDAMB468 cells rep1	Proteomics (LC-MS)	A1 (Test sample) to B1 (Control media)
2	A2	106 ul	Connditioned Media MDAMB468 cells rep2	Proteomics (LC-MS)	A2 (Test sample) to B2 (Control media)
3	A3	40 ul	Connditioned Media MDAMB468 cells rep3	Proteomics (LC-MS)	A3 (Test sample) to B3 (Control media)
4	B1	22 ul	DMEM only rep1 (for MDAMB468 exp)	Proteomics (LC-MS)	A1 (Test sample) to B1 (Control media)
5	B2	25 ul	DMEM only rep2 (for MDAMB468 exp)	Proteomics (LC-MS)	A2 (Test sample) to B2 (Control media)
6	B3	21 ul	DMEM only rep3 (for MDAMB468 exp)	Proteomics (LC-MS)	A3 (Test sample) to B3 (Control media)
7	C1	60 ul	Connditioned Media MDAMB231 cells rep1	Proteomics (LC-MS)	C1 (Test sample) to D1 (Control media)
8	C2	48 ul	Connditioned Media MDAMB231 cells rep2	Proteomics (LC-MS)	C2 (Test sample) to D2 (Control media)
9	C3	35 ul	Connditioned Media MDAMB231 cells rep3	Proteomics (LC-MS)	C3 (Test sample) to D3 (Control media)
10	D1	34 ul	DMEM only rep1 (for MDAMB231 exp)	Proteomics (LC-MS)	C1 (Test sample) to D1 (Control media)
11	D2	20 ul	DMEM only rep2 (for MDAMB231 exp)	Proteomics (LC-MS)	C2 (Test sample) to D2 (Control media)
12	D3	20 ul	DMEM only rep3 (for MDAMB231 exp)	Proteomics (LC-MS)	C3 (Test sample) to D3 (Control media)

## Sheet: A1
Accession	Description	Coverage [%]	# Peptides	# PSMs	# Unique Peptides	# AAs	MW [kDa]	calc. pI	Score Sequest HT: Sequest HT	# Peptides (by Search Engine): Sequest HT	# Protein Groups
P63261	Actin, cytoplasmic 2 OS=Homo sapiens OX=9606 GN=ACTG1 PE=1 SV=1	21	9	16	2	375	41.8	5.48	21.13	9	1
P60709	Actin, cytoplasmic 1 OS=Homo sapiens OX=9606 GN=ACTB PE=1 SV=1	21	9	15	2	375	41.7	5.48	17.61	9	1
P02768	Serum albumin OS=Homo sapiens OX=9606 GN=ALB PE=1 SV=2	4	2	5	2	609	69.3	6.28	12.23	2	1
Q16778	Histone H2B type 2-E OS=Homo sapiens OX=9606 GN=HIST2H2BE PE=1 SV=3	23	3	5	1	126	13.9	10.32	8.17	3	1
P02765	Alpha-2-HS-glycoprotein OS=Homo sapiens OX=9606 GN=AHSG PE=1 SV=2	4	2	3	2	367	39.3	5.72	7.68	2	1
P23528	Cofilin-1 OS=Homo sapiens OX=9606 GN=CFL1 PE=1 SV=3	13	1	2	1	166	18.5	8.09	6.35	1	1
Q5QNW6	Histone H2B type 2-F OS=Homo sapiens OX=9606 GN=HIST2H2BF PE=1 SV=3	23	3	4	1	126	13.9	10.32	5.51	3	1
P04075	Fructose-bisphosphate aldolase A OS=Homo sapiens OX=9606 GN=ALDOA PE=1 SV=2	6	1	3	1	364	39.4	8.09	3.43	1	1
P25311	Zinc-alpha-2-glycoprotein OS=Homo sapiens OX=9606 GN=AZGP1 PE=1 SV=2	18	3	3	3	298	34.2	6.05	3.35	3	1
Q04917	14-3-3 protein eta OS=Homo sapiens OX=9606 GN=YWHAH PE=1 SV=4	4	1	1	1	246	28.2	4.84	3.05	1	1
P58876	Histone H2B type 1-D OS=Homo sapiens OX=9606 GN=HIST1H2BD PE=1 SV=2	23	3	4	1	126	13.9	10.32	2.98	3	1
P14174	Macrophage migration inhibitory factor OS=Homo sapiens OX=9606 GN=MIF PE=1 SV=4	10	1	1	1	115	12.5	7.88	2.92	1	1
P55072	Transitional endoplasmic reticulum ATPase OS=Homo sapiens OX=9606 GN=VCP PE=1 SV=4	5	2	2	2	806	89.3	5.26	2.82	2	1
P06733	Alpha-enolase OS=Homo sapiens OX=9606 GN=ENO1 PE=1 SV=2	11	3	3	3	434	47.1	7.39	2.55	3	1
P16070	CD44 antigen OS=Homo sapiens OX=9606 GN=CD44 PE=1 SV=3	2	1	1	1	742	81.5	5.33	2.4	1	1
O00115	Deoxyribonuclease-2-alpha OS=Homo sapiens OX=9606 GN=DNASE2 PE=1 SV=2	3	1	1	1	360	39.6	8.05	2.37	1	1
P04406	Glyceraldehyde-3-phosphate dehydrogenase OS=Homo sapiens OX=9606 GN=GAPDH PE=1 SV=3	4	1	1	1	335	36	8.46	2.17	1	1
P23468	Receptor-type tyrosine-protein phosphatase delta OS=Homo sapiens OX=9606 GN=PTPRD PE=1 SV=2	1	1	1	1	1912	214.6	6.57	0	1	1
Q9H0X6	RING finger protein 208 OS=Homo sapiens OX=9606 GN=RNF208 PE=1 SV=2	14	1	1	1	261	27.9	7.46	0	1	1
P63104	14-3-3 protein zeta/delta OS=Homo sapiens OX=9606 GN=YWHAZ PE=1 SV=1	4	1	1	1	245	27.7	4.79	0	1	1
P00533	Epidermal growth factor receptor OS=Homo sapiens OX=9606 GN=EGFR PE=1 SV=2	1	1	1	1	1210	134.2	6.68	0	1	1
Q5VZ89	DENN domain-containing protein 4C OS=Homo sapiens OX=9606 GN=DENND4C PE=1 SV=3	2	1	1	1	1909	212.6	6.83	0	1	1
Q9UH77	Kelch-like protein 3 OS=Homo sapiens OX=9606 GN=KLHL3 PE=1 SV=2	4	1	1	1	587	64.9	5.45	0	1	1
P02751	Fibronectin OS=Homo sapiens OX=9606 GN=FN1 PE=1 SV=4	1	1	1	1	2386	262.5	5.71	0	1	1
Q15652	Probable JmjC domain-containing histone demethylation protein 2C OS=Homo sapiens OX=9606 GN=JMJD1C PE=1 SV=2	1	1	1	1	2540	284.3	7.87	0	1	1
P15374	Ubiquitin carboxyl-terminal hydrolase isozyme L3 OS=Homo sapiens OX=9606 GN=UCHL3 PE=1 SV=1	15	1	1	1	230	26.2	4.92	0	1	1
Q12879	Glutamate receptor ionotropic, NMDA 2A OS=Homo sapiens OX=9606 GN=GRIN2A PE=1 SV=1	1	1	1	1	1464	165.2	7.11	0	1	1
Q96RT7	Gamma-tubulin complex component 6 OS=Homo sapiens OX=9606 GN=TUBGCP6 PE=1 SV=3	1	1	1	1	1819	200.4	6.32	0	1	1
P36269	Glutathione hydrolase 5 proenzyme OS=Homo sapiens OX=9606 GN=GGT5 PE=1 SV=2	3	1	4	1	586	62.2	7.55	0	1	1
Q9NRG7	Epimerase family protein SDR39U1 OS=Homo sapiens OX=9606 GN=SDR39U1 PE=1 SV=3	7	1	1	1	293	31.1	9.04	0	1	1
P61981	14-3-3 protein gamma OS=Homo sapiens OX=9606 GN=YWHAG PE=1 SV=2	5	1	1	1	247	28.3	4.89	0	1	1
P08238	Heat shock protein HSP 90-beta OS=Homo sapiens OX=9606 GN=HSP90AB1 PE=1 SV=4	2	1	1	1	724	83.2	5.03	0	1	1
Q9UHH9	Inositol hexakisphosphate kinase 2 OS=Homo sapiens OX=9606 GN=IP6K2 PE=1 SV=2	2	1	1	1	426	49.2	6.83	0	1	1
Q9Y223	Bifunctional UDP-N-acetylglucosamine 2-epimerase/N-acetylmannosamine kinase OS=Homo sapiens OX=9606 GN=GNE PE=1 SV=1	3	1	1	1	722	79.2	6.8	0	1	1

## Sheet: A2
Accession	Description	Coverage [%]	# Peptides	# PSMs	# Unique Peptides	# AAs	MW [kDa]	calc. pI	Score Sequest HT: Sequest HT	# Peptides (by Search Engine): Sequest HT	# Protein Groups
P60709	Actin, cytoplasmic 1 OS=Homo sapiens OX=9606 GN=ACTB PE=1 SV=1	25	12	29	3	375	41.7	5.48	77.36	12	1
P63261	Actin, cytoplasmic 2 OS=Homo sapiens OX=9606 GN=ACTG1 PE=1 SV=1	25	11	23	2	375	41.8	5.48	58.36	11	1
P02768	Serum albumin OS=Homo sapiens OX=9606 GN=ALB PE=1 SV=2	6	4	13	4	609	69.3	6.28	28.86	4	1
P25311	Zinc-alpha-2-glycoprotein OS=Homo sapiens OX=9606 GN=AZGP1 PE=1 SV=2	38	8	8	8	298	34.2	6.05	21.62	8	1
P02765	Alpha-2-HS-glycoprotein OS=Homo sapiens OX=9606 GN=AHSG PE=1 SV=2	4	2	7	2	367	39.3	5.72	16.24	2	1
Q5QNW6	Histone H2B type 2-F OS=Homo sapiens OX=9606 GN=HIST2H2BF PE=1 SV=3	23	3	5	1	126	13.9	10.32	13.33	3	1
P04075	Fructose-bisphosphate aldolase A OS=Homo sapiens OX=9606 GN=ALDOA PE=1 SV=2	18	3	5	3	364	39.4	8.09	13.33	3	1
Q16778	Histone H2B type 2-E OS=Homo sapiens OX=9606 GN=HIST2H2BE PE=1 SV=3	23	3	5	1	126	13.9	10.32	13.27	3	1
P14618	Pyruvate kinase PKM OS=Homo sapiens OX=9606 GN=PKM PE=1 SV=4	14	5	5	5	531	57.9	7.84	12.15	5	1
P62937	Peptidyl-prolyl cis-trans isomerase A OS=Homo sapiens OX=9606 GN=PPIA PE=1 SV=2	42	5	5	5	165	18	7.81	9.98	5	1
P16070	CD44 antigen OS=Homo sapiens OX=9606 GN=CD44 PE=1 SV=3	5	3	4	3	742	81.5	5.33	9.77	3	1
P06733	Alpha-enolase OS=Homo sapiens OX=9606 GN=ENO1 PE=1 SV=2	15	4	6	4	434	47.1	7.39	9.73	4	1
P63104	14-3-3 protein zeta/delta OS=Homo sapiens OX=9606 GN=YWHAZ PE=1 SV=1	11	3	4	3	245	27.7	4.79	9.49	3	1
P14174	Macrophage migration inhibitory factor OS=Homo sapiens OX=9606 GN=MIF PE=1 SV=4	10	1	3	1	115	12.5	7.88	8.37	1	1
P58876	Histone H2B type 1-D OS=Homo sapiens OX=9606 GN=HIST1H2BD PE=1 SV=2	23	3	4	1	126	13.9	10.32	8.28	3	1
P23528	Cofilin-1 OS=Homo sapiens OX=9606 GN=CFL1 PE=1 SV=3	13	1	2	1	166	18.5	8.09	7.44	1	1
Q92876	Kallikrein-6 OS=Homo sapiens OX=9606 GN=KLK6 PE=1 SV=1	14	3	4	3	244	26.8	7.44	7.16	3	1
P21333	Filamin-A OS=Homo sapiens OX=9606 GN=FLNA PE=1 SV=4	2	3	3	3	2647	280.6	6.06	6.43	3	1
P55072	Transitional endoplasmic reticulum ATPase OS=Homo sapiens OX=9606 GN=VCP PE=1 SV=4	5	2	2	2	806	89.3	5.26	6.13	2	1
Q04917	14-3-3 protein eta OS=Homo sapiens OX=9606 GN=YWHAH PE=1 SV=4	4	1	2	1	246	28.2	4.84	4.72	1	1
P68104	Elongation factor 1-alpha 1 OS=Homo sapiens OX=9606 GN=EEF1A1 PE=1 SV=1	8	2	2	2	462	50.1	9.01	4.69	2	1
O00115	Deoxyribonuclease-2-alpha OS=Homo sapiens OX=9606 GN=DNASE2 PE=1 SV=2	3	1	2	1	360	39.6	8.05	4.3	1	1
P49327	Fatty acid synthase OS=Homo sapiens OX=9606 GN=FASN PE=1 SV=3	1	1	1	1	2511	273.3	6.44	3.13	1	1
P10412	Histone H1.4 OS=Homo sapiens OX=9606 GN=HIST1H1E PE=1 SV=2	10	1	1	1	219	21.9	11.03	2.93	1	1
P08238	Heat shock protein HSP 90-beta OS=Homo sapiens OX=9606 GN=HSP90AB1 PE=1 SV=4	2	2	2	2	724	83.2	5.03	2.83	2	1
Q8N126	Cell adhesion molecule 3 OS=Homo sapiens OX=9606 GN=CADM3 PE=1 SV=1	5	1	1	1	398	43.3	6.09	2.81	1	1
O00468	Agrin OS=Homo sapiens OX=9606 GN=AGRN PE=1 SV=6	1	1	1	1	2068	217.2	6.39	2.79	1	1
P27348	14-3-3 protein theta OS=Homo sapiens OX=9606 GN=YWHAQ PE=1 SV=1	10	2	2	2	245	27.7	4.78	2.76	2	1
P25786	Proteasome subunit alpha type-1 OS=Homo sapiens OX=9606 GN=PSMA1 PE=1 SV=1	8	1	1	1	263	29.5	6.61	2.66	1	1
Q8NBP7	Proprotein convertase subtilisin/kexin type 9 OS=Homo sapiens OX=9606 GN=PCSK9 PE=1 SV=3	4	2	2	2	692	74.2	6.61	2.61	2	1
P06753-2	Isoform 2 of Tropomyosin alpha-3 chain OS=Homo sapiens OX=9606 GN=TPM3	5	1	1	1	248	29	4.78	2.59	1	1
P01023	Alpha-2-macroglobulin OS=Homo sapiens OX=9606 GN=A2M PE=1 SV=3	1	1	1	1	1474	163.2	6.46	2.55	1	1
P02545	Prelamin-A/C OS=Homo sapiens OX=9606 GN=LMNA PE=1 SV=1	2	1	1	1	664	74.1	7.02	2.54	1	1
P62258	14-3-3 protein epsilon OS=Homo sapiens OX=9606 GN=YWHAE PE=1 SV=1	5	1	1	1	255	29.2	4.74	2.54	1	1
P04406	Glyceraldehyde-3-phosphate dehydrogenase OS=Homo sapiens OX=9606 GN=GAPDH PE=1 SV=3	4	1	1	1	335	36	8.46	2.48	1	1
P31944	Caspase-14 OS=Homo sapiens OX=9606 GN=CASP14 PE=1 SV=2	5	1	1	1	242	27.7	5.58	2.39	1	1
P06454	Prothymosin alpha OS=Homo sapiens OX=9606 GN=PTMA PE=1 SV=2	14	1	1	1	111	12.2	3.78	2.37	1	1
Q16777	Histone H2A type 2-C OS=Homo sapiens OX=9606 GN=HIST2H2AC PE=1 SV=4	9	1	1	1	129	14	10.9	2.26	1	1
P00533	Epidermal growth factor receptor OS=Homo sapiens OX=9606 GN=EGFR PE=1 SV=2	1	1	2	1	1210	134.2	6.68	2.24	1	1
P69905	Hemoglobin subunit alpha OS=Homo sapiens OX=9606 GN=HBA1 PE=1 SV=2	11	1	1	1	142	15.2	8.68	2.19	1	1
P61981	14-3-3 protein gamma OS=Homo sapiens OX=9606 GN=YWHAG PE=1 SV=2	11	2	2	2	247	28.3	4.89	2.18	2	1
P62805	Histone H4 OS=Homo sapiens OX=9606 GN=HIST1H4A PE=1 SV=2	12	1	1	1	103	11.4	11.36	2.18	1	1
P05386	60S acidic ribosomal protein P1 OS=Homo sapiens OX=9606 GN=RPLP1 PE=1 SV=1	14	1	1	1	114	11.5	4.32	2.12	1	1
P60174-1	Isoform 2 of Triosephosphate isomerase OS=Homo sapiens OX=9606 GN=TPI1	5	1	1	1	249	26.7	6.9	2.11	1	1
Q13404	Ubiquitin-conjugating enzyme E2 variant 1 OS=Homo sapiens OX=9606 GN=UBE2V1 PE=1 SV=2	9	1	1	1	147	16.5	7.93	2.08	1	1
P54819	Adenylate kinase 2, mitochondrial OS=Homo sapiens OX=9606 GN=AK2 PE=1 SV=2	7	1	1	1	239	26.5	7.81	2.06	1	1
P60900	Proteasome subunit alpha type-6 OS=Homo sapiens OX=9606 GN=PSMA6 PE=1 SV=1	7	1	1	1	246	27.4	6.76	2.05	1	1
P30041	Peroxiredoxin-6 OS=Homo sapiens OX=9606 GN=PRDX6 PE=1 SV=3	10	1	1	1	224	25	6.38	1.96	1	1
P63313	Thymosin beta-10 OS=Homo sapiens OX=9606 GN=TMSB10 PE=1 SV=2	39	1	1	1	44	5	5.36	0	1	1
O15031	Plexin-B2 OS=Homo sapiens OX=9606 GN=PLXNB2 PE=1 SV=3	2	1	1	1	1838	205	6.24	0	1	1
P06748	Nucleophosmin OS=Homo sapiens OX=9606 GN=NPM1 PE=1 SV=2	10	2	2	1	294	32.6	4.78	0	2	1
P23142	Fibulin-1 OS=Homo sapiens OX=9606 GN=FBLN1 PE=1 SV=4	3	1	1	1	703	77.2	5.22	0	1	1
P17936	Insulin-like growth factor-binding protein 3 OS=Homo sapiens OX=9606 GN=IGFBP3 PE=1 SV=2	6	1	1	1	291	31.7	8.69	0	1	1
O15041	Semaphorin-3E OS=Homo sapiens OX=9606 GN=SEMA3E PE=1 SV=1	4	1	1	1	775	89.2	7.47	0	1	1
Q12906	Interleukin enhancer-binding factor 3 OS=Homo sapiens OX=9606 GN=ILF3 PE=1 SV=3	3	1	1	1	894	95.3	8.76	0	1	1
P18669	Phosphoglycerate mutase 1 OS=Homo sapiens OX=9606 GN=PGAM1 PE=1 SV=2	8	1	1	1	254	28.8	7.18	0	1	1
P07737	Profilin-1 OS=Homo sapiens OX=9606 GN=PFN1 PE=1 SV=2	13	1	1	1	140	15	8.27	0	1	1
Q9NRG7	Epimerase family protein SDR39U1 OS=Homo sapiens OX=9606 GN=SDR39U1 PE=1 SV=3	7	1	1	1	293	31.1	9.04	0	1	1
P29401	Transketolase OS=Homo sapiens OX=9606 GN=TKT PE=1 SV=3	2	1	1	1	623	67.8	7.66	0	1	1
P05204	Non-histone chromosomal protein HMG-17 OS=Homo sapiens OX=9606 GN=HMGN2 PE=1 SV=3	17	1	1	1	90	9.4	9.99	0	1	1
P00441	Superoxide dismutase [Cu-Zn] OS=Homo sapiens OX=9606 GN=SOD1 PE=1 SV=2	21	1	1	1	154	15.9	6.13	0	1	1
P22670	MHC class II regulatory factor RFX1 OS=Homo sapiens OX=9606 GN=RFX1 PE=1 SV=2	4	1	2	1	979	104.7	6.29	0	1	1
P06748-3	Isoform 3 of Nucleophosmin OS=Homo sapiens OX=9606 GN=NPM1	9	2	2	1	259	28.4	4.72	0	2	1
P62249	40S ribosomal protein S16 OS=Homo sapiens OX=9606 GN=RPS16 PE=1 SV=2	10	1	1	1	146	16.4	10.21	0	1	1

## Sheet: A3
Accession	Description	Coverage [%]	# Peptides	# PSMs	# Unique Peptides	# AAs	MW [kDa]	calc. pI	Score Sequest HT: Sequest HT	# Peptides (by Search Engine): Sequest HT	# Protein Groups
P60709	Actin, cytoplasmic 1 OS=Homo sapiens OX=9606 GN=ACTB PE=1 SV=1	17	7	16	3	375	41.7	5.48	25.09	7	1
P02768	Serum albumin OS=Homo sapiens OX=9606 GN=ALB PE=1 SV=2	6	3	8	3	609	69.3	6.28	17.57	3	1
P63261	Actin, cytoplasmic 2 OS=Homo sapiens OX=9606 GN=ACTG1 PE=1 SV=1	17	6	11	2	375	41.8	5.48	16.01	6	1
P02765	Alpha-2-HS-glycoprotein OS=Homo sapiens OX=9606 GN=AHSG PE=1 SV=2	4	2	4	2	367	39.3	5.72	10.49	2	1
P23528	Cofilin-1 OS=Homo sapiens OX=9606 GN=CFL1 PE=1 SV=3	13	2	2	2	166	18.5	8.09	5.93	2	1
P25311	Zinc-alpha-2-glycoprotein OS=Homo sapiens OX=9606 GN=AZGP1 PE=1 SV=2	20	3	3	3	298	34.2	6.05	5.61	3	1
O60814	Histone H2B type 1-K OS=Homo sapiens OX=9606 GN=HIST1H2BK PE=1 SV=3	23	3	4	2	126	13.9	10.32	5.27	3	1
Q5QNW6	Histone H2B type 2-F OS=Homo sapiens OX=9606 GN=HIST2H2BF PE=1 SV=3	23	3	3	2	126	13.9	10.32	5.13	3	1
P20929	Nebulin OS=Homo sapiens OX=9606 GN=NEB PE=1 SV=5	0	1	2	1	6669	772.4	9.07	3.95	1	1
P63104	14-3-3 protein zeta/delta OS=Homo sapiens OX=9606 GN=YWHAZ PE=1 SV=1	4	1	1	1	245	27.7	4.79	3.03	1	1
P04075	Fructose-bisphosphate aldolase A OS=Homo sapiens OX=9606 GN=ALDOA PE=1 SV=2	6	1	1	1	364	39.4	8.09	2.9	1	1
P55072	Transitional endoplasmic reticulum ATPase OS=Homo sapiens OX=9606 GN=VCP PE=1 SV=4	7	3	3	3	806	89.3	5.26	2.87	3	1
Q04917	14-3-3 protein eta OS=Homo sapiens OX=9606 GN=YWHAH PE=1 SV=4	4	1	1	1	246	28.2	4.84	2.59	1	1
P62937	Peptidyl-prolyl cis-trans isomerase A OS=Homo sapiens OX=9606 GN=PPIA PE=1 SV=2	12	1	1	1	165	18	7.81	2.37	1	1
P27348	14-3-3 protein theta OS=Homo sapiens OX=9606 GN=YWHAQ PE=1 SV=1	4	1	1	1	245	27.7	4.78	2.09	1	1
O00115	Deoxyribonuclease-2-alpha OS=Homo sapiens OX=9606 GN=DNASE2 PE=1 SV=2	3	1	1	1	360	39.6	8.05	2.06	1	1
P05067	Amyloid-beta precursor protein OS=Homo sapiens OX=9606 GN=APP PE=1 SV=3	1	1	1	1	770	86.9	4.82	2.04	1	1
P02771	Alpha-fetoprotein OS=Homo sapiens OX=9606 GN=AFP PE=1 SV=1	1	1	1	1	609	68.6	5.68	2.03	1	1
Q9BRR6	ADP-dependent glucokinase OS=Homo sapiens OX=9606 GN=ADPGK PE=1 SV=1	7	1	1	1	497	54.1	6.2	0	1	1
Q8TBC5	Zinc finger and SCAN domain-containing protein 18 OS=Homo sapiens OX=9606 GN=ZSCAN18 PE=2 SV=2	7	1	1	1	510	54.8	4.82	0	1	1
P23526	Adenosylhomocysteinase OS=Homo sapiens OX=9606 GN=AHCY PE=1 SV=4	4	1	1	1	432	47.7	6.34	0	1	1
Q86UL8	Membrane-associated guanylate kinase, WW and PDZ domain-containing protein 2 OS=Homo sapiens OX=9606 GN=MAGI2 PE=1 SV=3	3	1	1	1	1455	158.7	6.35	0	1	1
Q9HCE3	Zinc finger protein 532 OS=Homo sapiens OX=9606 GN=ZNF532 PE=1 SV=2	3	1	1	1	1301	141.6	8.65	0	1	1
P00533	Epidermal growth factor receptor OS=Homo sapiens OX=9606 GN=EGFR PE=1 SV=2	1	1	1	1	1210	134.2	6.68	0	1	1
Q9NRG7	Epimerase family protein SDR39U1 OS=Homo sapiens OX=9606 GN=SDR39U1 PE=1 SV=3	7	1	1	1	293	31.1	9.04	0	1	1
P61981	14-3-3 protein gamma OS=Homo sapiens OX=9606 GN=YWHAG PE=1 SV=2	5	1	1	1	247	28.3	4.89	0	1	1
P36269	Glutathione hydrolase 5 proenzyme OS=Homo sapiens OX=9606 GN=GGT5 PE=1 SV=2	3	1	2	1	586	62.2	7.55	0	1	1
Q96JN0-3	Isoform 3 of Ligand-dependent corepressor OS=Homo sapiens OX=9606 GN=LCOR	1	1	1	1	1557	170.4	7.42	0	1	1
Q9H0X6	RING finger protein 208 OS=Homo sapiens OX=9606 GN=RNF208 PE=1 SV=2	14	1	1	1	261	27.9	7.46	0	1	1
P0C7T5	Ataxin-1-like OS=Homo sapiens OX=9606 GN=ATXN1L PE=1 SV=1	4	1	1	1	689	73.3	6.6	0	1	1
P16070	CD44 antigen OS=Homo sapiens OX=9606 GN=CD44 PE=1 SV=3	2	1	1	1	742	81.5	5.33	0	1	1
Q9Y223	Bifunctional UDP-N-acetylglucosamine 2-epimerase/N-acetylmannosamine kinase OS=Homo sapiens OX=9606 GN=GNE PE=1 SV=1	3	1	1	1	722	79.2	6.8	0	1	1

## Sheet: B1
Accession	Description	Coverage [%]	# Peptides	# PSMs	# Unique Peptides	# AAs	MW [kDa]	calc. pI	Score Sequest HT: Sequest HT	# Peptides (by Search Engine): Sequest HT	# Protein Groups
Q9BYG5	Partitioning defective 6 homolog beta OS=Homo sapiens OX=9606 GN=PARD6B PE=1 SV=1	10	1	1	1	372	41.2	5.58	0	1	1
Q9H9Q4	Non-homologous end-joining factor 1 OS=Homo sapiens OX=9606 GN=NHEJ1 PE=1 SV=1	10	1	1	1	299	33.3	5.97	0	1	1
Q9HC44	Vasculin-like protein 1 OS=Homo sapiens OX=9606 GN=GPBP1L1 PE=1 SV=1	7	1	1	1	474	52.3	6.84	0	1	1
Q8IZU2	WD repeat-containing protein 17 OS=Homo sapiens OX=9606 GN=WDR17 PE=2 SV=2	2	1	1	1	1322	147.6	6.46	0	1	1
O15016	Tripartite motif-containing protein 66 OS=Homo sapiens OX=9606 GN=TRIM66 PE=2 SV=4	3	1	1	1	1216	134.6	6.98	0	1	1
Q3T8J9	GON-4-like protein OS=Homo sapiens OX=9606 GN=GON4L PE=1 SV=1	1	1	4	1	2241	248.5	5.01	0	1	1
Q7L985	Leucine-rich repeat and immunoglobulin-like domain-containing nogo receptor-interacting protein 2 OS=Homo sapiens OX=9606 GN=LINGO2 PE=2 SV=1	4	1	1	1	606	68	8.13	0	1	1
Q9H845	Acyl-CoA dehydrogenase family member 9, mitochondrial OS=Homo sapiens OX=9606 GN=ACAD9 PE=1 SV=1	6	1	1	1	621	68.7	7.96	0	1	1
Q15555	Microtubule-associated protein RP/EB family member 2 OS=Homo sapiens OX=9606 GN=MAPRE2 PE=1 SV=1	11	1	1	1	327	37	5.57	0	1	1
Q6IQ16	Speckle-type POZ protein-like OS=Homo sapiens OX=9606 GN=SPOPL PE=1 SV=1	6	1	2	1	392	44.6	7.28	0	1	1

## Sheet: B2
Accession	Description	Coverage [%]	# Peptides	# PSMs	# Unique Peptides	# AAs	MW [kDa]	calc. pI	Score Sequest HT: Sequest HT	# Peptides (by Search Engine): Sequest HT	# Protein Groups
Q8N475	Follistatin-related protein 5 OS=Homo sapiens OX=9606 GN=FSTL5 PE=2 SV=2	3	1	1	1	847	95.7	5.95	0	1	1
Q3T8J9	GON-4-like protein OS=Homo sapiens OX=9606 GN=GON4L PE=1 SV=1	1	1	5	1	2241	248.5	5.01	0	1	1
Q7L985	Leucine-rich repeat and immunoglobulin-like domain-containing nogo receptor-interacting protein 2 OS=Homo sapiens OX=9606 GN=LINGO2 PE=2 SV=1	4	1	2	1	606	68	8.13	0	1	1

## Sheet: B3
Accession	Description	Coverage [%]	# Peptides	# PSMs	# Unique Peptides	# AAs	MW [kDa]	calc. pI	Score Sequest HT: Sequest HT	# Peptides (by Search Engine): Sequest HT	# Protein Groups
Q3T8J9	GON-4-like protein OS=Homo sapiens OX=9606 GN=GON4L PE=1 SV=1	1	1	2	1	2241	248.5	5.01	0	1	1

## Sheet: C1
Accession	Description	Coverage [%]	# Peptides	# PSMs	# Unique Peptides	# AAs	MW [kDa]	calc. pI	Score Sequest HT: Sequest HT	# Peptides (by Search Engine): Sequest HT	# Protein Groups
P02768	Serum albumin OS=Homo sapiens OX=9606 GN=ALB PE=1 SV=2	6	3	7	3	609	69.3	6.28	13.7	3	1
P02765	Alpha-2-HS-glycoprotein OS=Homo sapiens OX=9606 GN=AHSG PE=1 SV=2	4	2	5	2	367	39.3	5.72	10.05	2	1
P20929	Nebulin OS=Homo sapiens OX=9606 GN=NEB PE=1 SV=5	0	1	4	1	6669	772.4	9.07	6.9	1	1
P63261	Actin, cytoplasmic 2 OS=Homo sapiens OX=9606 GN=ACTG1 PE=1 SV=1	14	3	5	1	375	41.8	5.48	5.16	3	1
P60709	Actin, cytoplasmic 1 OS=Homo sapiens OX=9606 GN=ACTB PE=1 SV=1	17	4	6	2	375	41.7	5.48	4.46	4	1
Q16778	Histone H2B type 2-E OS=Homo sapiens OX=9606 GN=HIST2H2BE PE=1 SV=3	10	1	2	1	126	13.9	10.32	2.66	1	1
P14618	Pyruvate kinase PKM OS=Homo sapiens OX=9606 GN=PKM PE=1 SV=4	2	1	1	1	531	57.9	7.84	2.04	1	1
P07996	Thrombospondin-1 OS=Homo sapiens OX=9606 GN=THBS1 PE=1 SV=2	1	1	1	1	1170	129.3	4.94	0	1	1
Q9HC44	Vasculin-like protein 1 OS=Homo sapiens OX=9606 GN=GPBP1L1 PE=1 SV=1	7	1	1	1	474	52.3	6.84	0	1	1
P36269	Glutathione hydrolase 5 proenzyme OS=Homo sapiens OX=9606 GN=GGT5 PE=1 SV=2	3	1	1	1	586	62.2	7.55	0	1	1
Q9P273	Teneurin-3 OS=Homo sapiens OX=9606 GN=TENM3 PE=2 SV=3	1	1	1	1	2699	300.8	6.42	0	1	1
Q06418	Tyrosine-protein kinase receptor TYRO3 OS=Homo sapiens OX=9606 GN=TYRO3 PE=1 SV=1	4	1	1	1	890	96.8	5.67	0	1	1
Q5QNW6	Histone H2B type 2-F OS=Homo sapiens OX=9606 GN=HIST2H2BF PE=1 SV=3	10	1	1	1	126	13.9	10.32	0	1	1
Q52LC2	V-type proton ATPase subunit S1-like protein OS=Homo sapiens OX=9606 GN=ATP6AP1L PE=2 SV=1	8	1	1	1	224	25.3	9.57	0	1	1
Q86UU0	B-cell CLL/lymphoma 9-like protein OS=Homo sapiens OX=9606 GN=BCL9L PE=1 SV=1	3	1	1	1	1499	157	8.63	0	1	1
P60174-1	Isoform 2 of Triosephosphate isomerase OS=Homo sapiens OX=9606 GN=TPI1	5	1	1	1	249	26.7	6.9	0	1	1
Q9H845	Acyl-CoA dehydrogenase family member 9, mitochondrial OS=Homo sapiens OX=9606 GN=ACAD9 PE=1 SV=1	6	1	2	1	621	68.7	7.96	0	1	1
P06733	Alpha-enolase OS=Homo sapiens OX=9606 GN=ENO1 PE=1 SV=2	5	1	1	1	434	47.1	7.39	0	1	1
Q9H0X6	RING finger protein 208 OS=Homo sapiens OX=9606 GN=RNF208 PE=1 SV=2	14	1	1	1	261	27.9	7.46	0	1	1

## Sheet: C2
Accession	Description	Coverage [%]	# Peptides	# PSMs	# Unique Peptides	# AAs	MW [kDa]	calc. pI	Score Sequest HT: Sequest HT	# Peptides (by Search Engine): Sequest HT	# Protein Groups
P60709	Actin, cytoplasmic 1 OS=Homo sapiens OX=9606 GN=ACTB PE=1 SV=1	25	10	22	3	375	41.7	5.48	45.31	10	1
P63261	Actin, cytoplasmic 2 OS=Homo sapiens OX=9606 GN=ACTG1 PE=1 SV=1	25	9	18	2	375	41.8	5.48	31.12	9	1
P02765	Alpha-2-HS-glycoprotein OS=Homo sapiens OX=9606 GN=AHSG PE=1 SV=2	7	3	7	3	367	39.3	5.72	19.6	3	1
P02768	Serum albumin OS=Homo sapiens OX=9606 GN=ALB PE=1 SV=2	10	4	8	4	609	69.3	6.28	17.01	4	1
P06733	Alpha-enolase OS=Homo sapiens OX=9606 GN=ENO1 PE=1 SV=2	11	4	6	4	434	47.1	7.39	11.27	4	1
P14618	Pyruvate kinase PKM OS=Homo sapiens OX=9606 GN=PKM PE=1 SV=4	16	3	3	3	531	57.9	7.84	10.89	3	1
P07339	Cathepsin D OS=Homo sapiens OX=9606 GN=CTSD PE=1 SV=1	12	3	5	3	412	44.5	6.54	9.5	3	1
Q5QNW6	Histone H2B type 2-F OS=Homo sapiens OX=9606 GN=HIST2H2BF PE=1 SV=3	23	2	4	1	126	13.9	10.32	7.58	2	1
O60814	Histone H2B type 1-K OS=Homo sapiens OX=9606 GN=HIST1H2BK PE=1 SV=3	23	2	4	2	126	13.9	10.32	5.85	2	1
P18669	Phosphoglycerate mutase 1 OS=Homo sapiens OX=9606 GN=PGAM1 PE=1 SV=2	12	2	2	2	254	28.8	7.18	5.31	2	1
P58876	Histone H2B type 1-D OS=Homo sapiens OX=9606 GN=HIST1H2BD PE=1 SV=2	23	2	4	1	126	13.9	10.32	4.74	2	1
P60174-1	Isoform 2 of Triosephosphate isomerase OS=Homo sapiens OX=9606 GN=TPI1	10	2	2	2	249	26.7	6.9	4.67	2	1
P07996	Thrombospondin-1 OS=Homo sapiens OX=9606 GN=THBS1 PE=1 SV=2	1	1	2	1	1170	129.3	4.94	3.54	1	1
P23528	Cofilin-1 OS=Homo sapiens OX=9606 GN=CFL1 PE=1 SV=3	13	1	1	1	166	18.5	8.09	3.52	1	1
Q16270	Insulin-like growth factor-binding protein 7 OS=Homo sapiens OX=9606 GN=IGFBP7 PE=1 SV=1	12	2	2	2	282	29.1	7.9	3.45	2	1
O94907	Dickkopf-related protein 1 OS=Homo sapiens OX=9606 GN=DKK1 PE=1 SV=1	5	1	1	1	266	28.7	8.4	3.04	1	1
P23526	Adenosylhomocysteinase OS=Homo sapiens OX=9606 GN=AHCY PE=1 SV=4	4	1	1	1	432	47.7	6.34	2.87	1	1
P08670	Vimentin OS=Homo sapiens OX=9606 GN=VIM PE=1 SV=4	5	1	1	1	466	53.6	5.12	2.76	1	1
P60900	Proteasome subunit alpha type-6 OS=Homo sapiens OX=9606 GN=PSMA6 PE=1 SV=1	7	1	1	1	246	27.4	6.76	2.37	1	1
Q13404	Ubiquitin-conjugating enzyme E2 variant 1 OS=Homo sapiens OX=9606 GN=UBE2V1 PE=1 SV=2	9	1	1	1	147	16.5	7.93	2.35	1	1
Q13885	Tubulin beta-2A chain OS=Homo sapiens OX=9606 GN=TUBB2A PE=1 SV=1	6	1	1	1	445	49.9	4.89	2.34	1	1
P10412	Histone H1.4 OS=Homo sapiens OX=9606 GN=HIST1H1E PE=1 SV=2	10	1	1	1	219	21.9	11.03	2.33	1	1
P04075	Fructose-bisphosphate aldolase A OS=Homo sapiens OX=9606 GN=ALDOA PE=1 SV=2	15	4	5	4	364	39.4	8.09	2.25	4	1
Q08380	Galectin-3-binding protein OS=Homo sapiens OX=9606 GN=LGALS3BP PE=1 SV=1	12	3	3	3	585	65.3	5.27	2.17	3	1
P55072	Transitional endoplasmic reticulum ATPase OS=Homo sapiens OX=9606 GN=VCP PE=1 SV=4	2	1	1	1	806	89.3	5.26	2.09	1	1
P62937	Peptidyl-prolyl cis-trans isomerase A OS=Homo sapiens OX=9606 GN=PPIA PE=1 SV=2	12	1	1	1	165	18	7.81	0	1	1
P68104	Elongation factor 1-alpha 1 OS=Homo sapiens OX=9606 GN=EEF1A1 PE=1 SV=1	6	1	1	1	462	50.1	9.01	0	1	1
P28799	Progranulin OS=Homo sapiens OX=9606 GN=GRN PE=1 SV=2	5	2	2	2	593	63.5	6.83	0	2	1
P06748	Nucleophosmin OS=Homo sapiens OX=9606 GN=NPM1 PE=1 SV=2	4	1	1	1	294	32.6	4.78	0	1	1
P08238	Heat shock protein HSP 90-beta OS=Homo sapiens OX=9606 GN=HSP90AB1 PE=1 SV=4	2	1	1	1	724	83.2	5.03	0	1	1
P10809	60 kDa heat shock protein, mitochondrial OS=Homo sapiens OX=9606 GN=HSPD1 PE=1 SV=2	2	1	1	1	573	61	5.87	0	1	1
P25398	40S ribosomal protein S12 OS=Homo sapiens OX=9606 GN=RPS12 PE=1 SV=3	25	1	1	1	132	14.5	7.21	0	1	1
Q96MS0	Roundabout homolog 3 OS=Homo sapiens OX=9606 GN=ROBO3 PE=1 SV=2	4	1	1	1	1386	148.1	7.14	0	1	1
O95757	Heat shock 70 kDa protein 4L OS=Homo sapiens OX=9606 GN=HSPA4L PE=1 SV=3	2	1	1	1	839	94.5	5.88	0	1	1
P36269	Glutathione hydrolase 5 proenzyme OS=Homo sapiens OX=9606 GN=GGT5 PE=1 SV=2	3	1	5	1	586	62.2	7.55	0	1	1
P05067	Amyloid-beta precursor protein OS=Homo sapiens OX=9606 GN=APP PE=1 SV=3	2	1	1	1	770	86.9	4.82	0	1	1
Q9Y4G6	Talin-2 OS=Homo sapiens OX=9606 GN=TLN2 PE=1 SV=4	1	1	1	1	2542	271.4	5.57	0	1	1
P11021	Endoplasmic reticulum chaperone BiP OS=Homo sapiens OX=9606 GN=HSPA5 PE=1 SV=2	2	1	2	1	654	72.3	5.16	0	1	1
Q9Y223	Bifunctional UDP-N-acetylglucosamine 2-epimerase/N-acetylmannosamine kinase OS=Homo sapiens OX=9606 GN=GNE PE=1 SV=1	3	1	1	1	722	79.2	6.8	0	1	1

## Sheet: C3
Accession	Description	Coverage [%]	# Peptides	# PSMs	# Unique Peptides	# AAs	MW [kDa]	calc. pI	Score Sequest HT: Sequest HT	# Peptides (by Search Engine): Sequest HT	# Protein Groups
P02768	Serum albumin OS=Homo sapiens OX=9606 GN=ALB PE=1 SV=2	4	2	6	2	609	69.3	6.28	9.78	2	1
P60709	Actin, cytoplasmic 1 OS=Homo sapiens OX=9606 GN=ACTB PE=1 SV=1	17	6	10	3	375	41.7	5.48	6.83	6	1
P02765	Alpha-2-HS-glycoprotein OS=Homo sapiens OX=9606 GN=AHSG PE=1 SV=2	4	1	3	1	367	39.3	5.72	2.59	1	1
P23528	Cofilin-1 OS=Homo sapiens OX=9606 GN=CFL1 PE=1 SV=3	13	1	1	1	166	18.5	8.09	2.25	1	1
P63261	Actin, cytoplasmic 2 OS=Homo sapiens OX=9606 GN=ACTG1 PE=1 SV=1	17	5	6	2	375	41.8	5.48	2.14	5	1
Q5QNW6	Histone H2B type 2-F OS=Homo sapiens OX=9606 GN=HIST2H2BF PE=1 SV=3	10	1	1	1	126	13.9	10.32	2.13	1	1
P06753-2	Isoform 2 of Tropomyosin alpha-3 chain OS=Homo sapiens OX=9606 GN=TPM3	5	1	1	1	248	29	4.78	1.91	1	1
P25398	40S ribosomal protein S12 OS=Homo sapiens OX=9606 GN=RPS12 PE=1 SV=3	25	1	1	1	132	14.5	7.21	0	1	1
P06733	Alpha-enolase OS=Homo sapiens OX=9606 GN=ENO1 PE=1 SV=2	4	1	1	1	434	47.1	7.39	0	1	1
Q5VZ89	DENN domain-containing protein 4C OS=Homo sapiens OX=9606 GN=DENND4C PE=1 SV=3	2	1	2	1	1909	212.6	6.83	0	1	1
Q9H845	Acyl-CoA dehydrogenase family member 9, mitochondrial OS=Homo sapiens OX=9606 GN=ACAD9 PE=1 SV=1	6	1	1	1	621	68.7	7.96	0	1	1
Q76L83	Putative Polycomb group protein ASXL2 OS=Homo sapiens OX=9606 GN=ASXL2 PE=1 SV=1	3	1	1	1	1435	153.7	8.81	0	1	1
Q86UL8	Membrane-associated guanylate kinase, WW and PDZ domain-containing protein 2 OS=Homo sapiens OX=9606 GN=MAGI2 PE=1 SV=3	3	1	1	1	1455	158.7	6.35	0	1	1
Q3T8J9	GON-4-like protein OS=Homo sapiens OX=9606 GN=GON4L PE=1 SV=1	1	1	1	1	2241	248.5	5.01	0	1	1
P04406	Glyceraldehyde-3-phosphate dehydrogenase OS=Homo sapiens OX=9606 GN=GAPDH PE=1 SV=3	4	1	1	1	335	36	8.46	0	1	1
O15016	Tripartite motif-containing protein 66 OS=Homo sapiens OX=9606 GN=TRIM66 PE=2 SV=4	3	1	1	1	1216	134.6	6.98	0	1	1
Q52LC2	V-type proton ATPase subunit S1-like protein OS=Homo sapiens OX=9606 GN=ATP6AP1L PE=2 SV=1	8	1	1	1	224	25.3	9.57	0	1	1
Q9UHH9	Inositol hexakisphosphate kinase 2 OS=Homo sapiens OX=9606 GN=IP6K2 PE=1 SV=2	2	1	1	1	426	49.2	6.83	0	1	1
O00418	Eukaryotic elongation factor 2 kinase OS=Homo sapiens OX=9606 GN=EEF2K PE=1 SV=2	2	1	1	1	725	82.1	5.33	0	1	1
O95359	Transforming acidic coiled-coil-containing protein 2 OS=Homo sapiens OX=9606 GN=TACC2 PE=1 SV=3	1	1	1	1	2948	309.2	4.79	0	1	1
P36269	Glutathione hydrolase 5 proenzyme OS=Homo sapiens OX=9606 GN=GGT5 PE=1 SV=2	3	1	3	1	586	62.2	7.55	0	1	1
Q9HC44	Vasculin-like protein 1 OS=Homo sapiens OX=9606 GN=GPBP1L1 PE=1 SV=1	7	1	2	1	474	52.3	6.84	0	1	1
Q16778	Histone H2B type 2-E OS=Homo sapiens OX=9606 GN=HIST2H2BE PE=1 SV=3	10	1	2	1	126	13.9	10.32	0	1	1
P07996	Thrombospondin-1 OS=Homo sapiens OX=9606 GN=THBS1 PE=1 SV=2	1	1	1	1	1170	129.3	4.94	0	1	1
O43304	SEC14-like protein 5 OS=Homo sapiens OX=9606 GN=SEC14L5 PE=2 SV=3	3	1	1	1	696	78.9	6.54	0	1	1
P07339	Cathepsin D OS=Homo sapiens OX=9606 GN=CTSD PE=1 SV=1	7	1	1	1	412	44.5	6.54	0	1	1

[truncated: 3 more sheets: D1, D2, D3]
